# Supplementary material for: Cross-species spill-over potential of the H9N2 bat influenza A virus
Source: Nat Commun. 2024 Apr 25;15:3449. doi: 10.1038/s41467-024-47635-4 (PMC11045754; doi:10.1038/s41467-024-47635-4)
Supplement: Supplementary file 4 — Source data [file 41467_2024_47635_MOESM4_ESM.xlsx]

## Sheet: Figure 1B
bat/Egypt/2017					mallard/Alberta/1991-H9N2
	TCID50 (log10)					TCID50 (log10)
pH	trial 1	trial 2	trial 3		pH	trial 1	trial 2	trial 3
7	4.949	4.449	4.949		7	4.949	4.449	4.449
6.5	4.199	5.199	4.199		6.5	4.449	4.449	4.449
6.3	4.949	5.199	5.199		6.3	4.199	4.199	4.449
6.1	4.949	4.449	4.449		6.1	4.199	4.449	4.449
5.9	4.949	4.949	4.449		5.9	4.449	4.449	4.949
5.7	4.449	4.949	4.449		5.7	4.449	4.449	4.449
5.5	4.199	3.949	4.199		5.5	3.449	3.949	4.199
5.2	3.949	3.449	3.449		5.2	0.699	2.449	1.699
5	3.449	2.449	2.449		5	2.949	0.699	1.949
4.5	0.699	0.699	0.699		4.5	2.199	0.699	2.199
4	0.699	0.699	0.699

## Sheet: Figure 1C
			EB+Sub	4-MU	4-MU	1:2 Dil	1:4 Dil	1:8 Dil	1:16 Dil	1:32 Dil	1:64 Dil	1:128 Dil	1:256 Dil	1:512 Dil
		Non-Blank	1	2	3	4	5	6	7	8	9	10	11	12
	RG-A/Bat/Eg/381OP/17 N2	A	3345	282652	280997	217550	211021	193307	142535	96579	59529	36217	21518	13138
		B	3350	155253	157316	209986	204598	180005	138554	86249	54526	33414	19101	12846
	A/Br/59/07 N1	C	3303	88704	90399	222159	198584	159991	108490	69282	41741	24268	14113	9049
		D	3255	48181	48026	217158	198040	156041	103184	64497	39848	23693	13765	9026
	A/Perth/16/09 N2	E	3063	24760	24909	221280	223896	207665	163781	114353	68241	38560	20164	12838
		F	3251	12612	12739	224772	226266	209137	163913	114316	68701	36370	19744	12517
	B/Br/60/08 B	G	3191	6372	6432	151024	109901	70792	46487	26941	17148	10933	7247	5173
		H	2874	3197	3167	150174	114827	73323	48230	28624	17418	10870	7190	4952
						2	4	8	16	32	64	128	256	512
		Blank	1	2	3	4	5	6	7	8	9	10	11	12		4-MU (uM)	RFU (Average)	SD
	RG-A/Bat/Eg/381OP/17 N2	A	141	279448	277793	214346	207817	190103	139331	93375	56325	33013	18314	9934		80	278620	1170.26
		B	146	152049	154112	206782	201394	176801	135350	83045	51322	30210	15897	9642		40	153080	1458.76
	A/Br/59/07 N1	C	99	85500	87195	218955	195380	156787	105286	66078	38537	21064	10909	5845		20	86347.5	1198.55
		D	51	44977	44822	213954	194836	152837	99980	61293	36644	20489	10561	5822		10	44899.5	109.602
	A/Perth/16/09 N2	E	-141	21556	21705	218076	220692	204461	160577	111149	65037	35356	16960	9634		5	21630.5	105.359
		F	47	9408	9535	221568	223062	205933	160709	111112	65497	33166	16540	9313		2.5	9471.5	89.8026
	B/Br/60/08 B	G	-13	3168	3228	147820	106697	67588	43283	23737	13944	7729	4043	1969		1.25	3198	42.4264
		H	-330	-7	-37	146970	111623	70119	45026	25420	14214	7666	3986	1748		0.625	-22	21.2132
						2	4	8	16	32	64	128	256	512
		Ave RFU	1	2	3	4	5	6	7	8	9	10	11	12
	RG-A/Bat/Eg/381OP/17 N2	A				210564	204606	183452	137340	88210	53823.5	31611.5	17105.5	9788
	A/Br/59/07 N1	B				216454	195108	154812	102633	63685.5	37590.5	20776.5	10735	5833.5
	A/Perth/16/09 N2	C				219822	221877	205197	160643	111130	65267	34261	16750	9473.5
	B/Br/60/08 B	D				147395	109160	68853.5	44154.5	24578.5	14079	7697.5	4014.5	1858.5
						2	4	8	16	32	64	128	256	512		HA Titers	Log10 TCID50/mL		NA Activity/1log TCID50/ml
		RFU to 4-MU	1	2	3	4	5	6	7	8	9	10	11	12					At 1:64
	RG-A/Bat/Eg/381OP/17 N2	A				58.49	56.8349	50.9589	38.1501	24.5028	14.951	8.78097	4.75153	2.71889
	A/Br/59/07 N1	B				60.1262	54.1967	43.0033	28.5092	17.6904	10.4418	5.77125	2.98194	1.62042		256	8.5		78.6207
	A/Perth/16/09 N2	C				61.0617	61.6325	56.9992	44.6231	30.8696	18.1297	9.51694	4.65278	2.63153		128	8.3		139.795
	B/Br/60/08 B	D				40.9431	30.3222	19.126	12.2651	6.82736	3.91083	2.13819	1.11514	0.51625		512	8.2		30.5236

## Sheet: Figure 1D
Glycan number	ID_REF	Bat-H9N2
1	Galβ(1-4)GlcNAcβ-ethyl-NH2	7.3
2	Galβ(1-4)GlcNAcβ(1-3)Galβ(1-3)GalNAca-Thr-NH2	11.56
3	Galβ(1-4)GlcNAcβ(1-6)[Galβ(1-3)]-GalNAca-Thr-NH2	6.325
4	Galβ(1-4)GlcNAcβ(1-3)GalNAca-Thr-NH2	-3.4675
5	Galβ(1-4)GlcNAcβ(1-3)[Galβ(1-4)GlcNAcβ(1-6)]-GalNAca-Thr-NH2	130.885
6	Galβ(1-4)GlcNAcβ(1-6)GalNAca-Thr-NH2	114.672
7	Galβ(1-4)GlcNAcβ(1-2)Mana (1-3)[Galβ(1-4)GlcNAcβ(1-2)Mana(1-6)]-Manβ(1-4)GlcNAcβ(1-4)GlcNAcβ-Asn-NH2	7.195
8	Galβ(1-4)GlcNAcβ(1-2)Mana(1-3)[Galβ(1-4)GlcNAcβ(1-2)Mana(1-6)]-Manβ(1-4)GlcNAcβ(1-4)[Fuca(1-6)]-GlcNAcβ-Asn-Ser-Thr-NH2	6.715
9	Galβ(1-4)GlcNAcβ(1-2)Mana(1-3){Galβ(1-4)GlcNAcβ(1-2)[Galβ(1-4)GlcNAcβ(1-2)]-Mana(1-6)}-Manβ(1-4)GlcNAcβ(1-4)GlcNAcβ-Asn-Lys-NH2	95.845
10	Galβ(1-4)GlcNAcβ(1-2)Mana(1-3){Galβ(1-4)GlcNAcβ(1-2)[Galβ(1-4)GlcNAcβ(1-2)]-Mana(1-6)}-Manβ(1-4)GlcNAcβ(1-4)[Fuca(1-6)]-GlcNAcβ-(Lys-Val-Ala)Asn-Lys-Thr-NH2	1241
11	NeuAca(2-3)Galβ(1-4)6-O-sulfo-GlcNAcβ-propyl-NH2	992.832
12	NeuAca(2-3)Galβ(1-4)[Fuca(1-3)]-6-O-sulfo-GlcNAcβ-propyl-NH2	130.575
13	NeuAca(2-3)6-O-sulfo-Galβ(1-4)GlcNAcβ-ethyl-NH2	367.193
14	NeuAca(2-3)6-O-sulfo-Galβ(1-4)[Fuca(1-3)]-GlcNAcβ-propyl-NH2	318.985
15	NeuAca(2-3)Galβ(1-3)6-O-sulfo-GlcNAcβ-propyl-NH2	374.415
16	NeuAca(2-3)Galβ(1-4)Glcβ-ethyl-NH2	500.038
17	NeuAca(2-3)Galβ(1-4)GlcNAcβ-ethyl-NH2	183.737
18	NeuAca(2-3)Galβ(1-4)GlcNAcβ(1-3)Galβ(1-4)GlcNAcβ-ethyl-NH2	342.86
19	NeuAca(2-3)Galβ(1-4)GlcNAcβ(1-3)Galβ(1-4)GlcNAcβ(1-3)Galβ(1-4)GlcNAcβ-ethyl-NH2	303.69
20	NeuAca(2-3)GalNAcβ(1-4)GlcNAcβ-ethyl-NH2	2689.49
21	NeuAca(2-3)Galβ(1-3)GlcNAcβ-ethyl-NH2	467.308
22	NeuAca(2-3)Galβ(1-3)GlcNAcβ(1-3)Galβ(1-4)GlcNAcβ-ethyl-NH2	134.545
23	NeuAca(2-3)Galβ(1-3)GlcNAcβ(1-3)Galβ(1-3)GlcNAcβ-ethyl-NH2	724.388
24	NeuAca(2-3)Galβ(1-3)GalNAcβ(1-3)Gala(1-4)Galβ(1-4)Glcβ-ethyl-NH2	371.225
25	NeuAca(2-3)Galβ(1-3)GalNAca-Thr-NH2	28.6875
26	NeuAca(2-3)Galβ(1-4)GlcNAcβ(1-3)Galβ(1-3)GalNAca-Thr-NH2	359.62
27	NeuAca(2-3)Galβ(1-4)GlcNAcβ(1-3)Galβ(1-4)GlcNAcβ(1-3)Galβ(1-3)GalNAca-Thr-NH2	343.765
28	NeuAca(2-3)Galβ(1-4)GlcNAcβ(1-3)Galβ(1-4)GlcNAcβ(1-3)Galβ(1-4)GlcNAcβ(1-3)Galβ(1-3)GalNAca-Thr-NH2	454.815
29	NeuAca(2-3)Galβ(1-4)GlcNAcβ(1-3)Galβ(1-4)GlcNAcβ(1-3)Galβ(1-4)GlcNAcβ(1-3)Galβ(1-4)GlcNAcβ(1-3)Galβ(1-3)GalNAca-Thr-NH2	547.35
30	NeuAca(2-3)Galβ(1-4)GlcNAcβ(1-3)Galβ(1-4)GlcNAcβ(1-3)Galβ(1-4)GlcNAcβ(1-3)Galβ(1-4)GlcNAcβ(1-3)Galβ(1-4)GlcNAcβ(1-3)Galβ(1-3)GalNAca-Thr-NH2	235.27
31	NeuAca(2-3)Galβ(1-4)GlcNAcβ(1-6)[Galβ(1-3)]-GalNAca-Thr-NH2	810.155
32	NeuAca(2-3)Galβ(1-4)GlcNAcβ(1-3)Galβ(1-4)GlcNAcβ(1-6)[Galβ(1-3)]-GalNAca-Thr-NH2	470.602
33	NeuAca(2-3)Galβ(1-4)GlcNAcβ(1-3)Galβ(1-4)GlcNAcβ(1-3)Galβ(1-4)GlcNAcβ(1-6)[Galβ(1-3)]-GalNAca-Thr-NH2	759.865
34	NeuAca(2-3)Galβ(1-4)GlcNAcβ(1-3)Galβ(1-4)GlcNAcβ(1-3)Galβ(1-4)GlcNAcβ(1-3)Galβ(1-4)GlcNAcβ(1-6)[Galβ(1-3)]-GalNAca-Thr-NH2	-0.69
35	NeuAca(2-3)Galβ(1-4)GlcNAcβ(1-3)Galβ(1-4)GlcNAcβ(1-3)Galβ(1-4)GlcNAcβ(1-3)Galβ(1-4)GlcNAcβ(1-3)Galβ(1-4)GlcNAcβ(1-6)[Galβ(1-3)]-GalNAca-Thr-NH2	0.5625
36	NeuAca(2-3)Galβ(1-4)GlcNAcβ(1-3)Galβ(1-4)GlcNAcβ(1-3)Galβ(1-4)GlcNAcβ(1-3)Galβ(1-4)GlcNAcβ(1-6)[NeuAca(2-3)Galβ(1-4)GlcNAcβ(1-3)Galβ(1-4)GlcNAcβ(1-3)Galβ(1-4)GlcNAcβ(1-3)Galβ(1-3)]-GalNAca-Thr-NH2	240.887
37	NeuAca(2-3)Galβ(1-4)GlcNAcβ(1-3)Galβ(1-4)GlcNAcβ(1-3)Galβ(1-4)GlcNAcβ(1-3)Galβ(1-4)GlcNAcβ(1-3)Galβ(1-4)GlcNAcβ(1-6)[NeuAca(2-3)Galβ(1-4)GlcNAcβ(1-3)Galβ(1-4)GlcNAcβ(1-3)Galβ(1-4)GlcNAcβ(1-3)Galβ(1-4)GlcNAcβ(1-3)Galβ(1-3)]-GalNAca-Thr-NH2	969.715
38	NeuAca(2-3)Galβ(1-4)GlcNAcβ(1-3)GalNAca-Thr-NH2	69.9775
39	NeuAca(2-3)Galβ(1-4)GlcNAcβ(1-3)Galβ(1-4)GlcNAcβ(1-3)GalNAca-Thr-NH2	341.392
40	NeuAca(2-3)Galβ(1-4)GlcNAcβ(1-3)Galβ(1-4)GlcNAcβ(1-3)Galβ(1-4)GlcNAcβ(1-3)GalNAca-Thr-NH2	367.652
41	NeuAca(2-3)Galβ(1-4)GlcNAcβ(1-3)Galβ(1-4)GlcNAcβ(1-3)Galβ(1-4)GlcNAcβ(1-3)Galβ(1-4)GlcNAcβ(1-3)GalNAca-Thr-NH2	452.39
42	NeuAca(2-3)Galβ(1-4)GlcNAcβ(1-3)Galβ(1-4)GlcNAcβ(1-3)Galβ(1-4)GlcNAcβ(1-3)Galβ(1-4)GlcNAcβ(1-3)Galβ(1-4)GlcNAcβ(1-3)GalNAca-Thr-NH2	253.192
43	NeuAca(2-3)Galβ(1-4)GlcNAcβ(1-3)[NeuAca(2-3)Galβ(1-4)GlcNAcβ(1-6)]-GalNAca-Thr-NH2	964.705
44	NeuAca(2-3)Galβ(1-4)GlcNAcβ(1-3)Galβ(1-4)GlcNAcβ(1-3)[NeuAca(2-3)Galβ(1-4)GlcNAcβ(1-3)Galβ(1-4)GlcNAcβ(1-6)]-GalNAca-Thr-NH2	779.112
45	NeuAca(2-3)Galβ(1-4)GlcNAcβ(1-3)Galβ(1-4)GlcNAcβ(1-3)Galβ(1-4)GlcNAcβ(1-3)[NeuAca(2-3)Galβ(1-4)GlcNAcβ(1-3)Galβ(1-4)GlcNAcβ(1-3)Galβ(1-4)GlcNAcβ(1-6)]-GalNAca-Thr-NH2	1372.2
46	NeuAca(2-3)Galβ(1-4)GlcNAcβ(1-3)Galβ(1-4)GlcNAcβ(1-3)Galβ(1-4)GlcNAcβ(1-3)Galβ(1-4)GlcNAcβ(1-3)[NeuAca(2-3)Galβ(1-4)GlcNAcβ(1-3)Galβ(1-4)GlcNAcβ(1-3)Galβ(1-4)GlcNAcβ(1-3)Galβ(1-4)GlcNAcβ(1-6)]-GalNAca-Thr-NH2	2309.45
47	NeuAca(2-3)Galβ(1-4)GlcNAcβ(1-3)Galβ(1-4)GlcNAcβ(1-3)Galβ(1-4)GlcNAcβ(1-3)Galβ(1-4)GlcNAcβ(1-3)Galβ(1-4)GlcNAcβ(1-3)[NeuAca(2-3)Galβ(1-4)GlcNAcβ(1-3)Galβ(1-4)GlcNAcβ(1-3)Galβ(1-4)GlcNAcβ(1-3)Galβ(1-4)GlcNAcβ(1-3)Galβ(1-4)GlcNAcβ(1-6)]-GalNAca-Thr-NH2	485.68
48	NeuAca(2-3)Galβ(1-4)GlcNAcβ(1-3)Galβ(1-4)GlcNAcβ(1-3)Galβ(1-4)GlcNAcβ(1-3)Galβ(1-4)GlcNAcβ(1-6)GalNAca-Thr-NH2	706.45
49	NeuAca(2-3)Galβ(1-4)GlcNAcβ(1-3)Galβ(1-4)GlcNAcβ(1-3)Galβ(1-4)GlcNAcβ(1-3)Galβ(1-4)GlcNAcβ(1-3)Galβ(1-4)GlcNAcβ(1-6)GalNAca-Thr-NH2	1004.08
50	NeuAca(2-3)Galβ(1-3)GlcNAcβ(1-3)Galβ(1-4)GlcNAcβ(1-6)[NeuAca(2-3)Galβ(1-3)GlcNAcβ(1-3)] Galβ(1-4)GlcNAcβ-ethyl-NH2	529.003
51	NeuAca(2-3)Galβ(1-4)GlcNAcβ(1-2)Mana(1-3)[NeuAca(2-3)Galβ(1-4)GlcNAcβ(1-2)Mana(1-6)]-Manβ(1-4)GlcNAcβ(1-4)GlcNAcβ-Asn-NH2	396.805
52	NeuAca(2-3)Galβ(1-4)GlcNAcβ(1-3)Galβ(1-4)GlcNAcβ(1-2)Mana(1-3)[NeuAca(2-3)Galβ(1-4)GlcNAcβ(1-3)Galβ(1-4)GlcNAcβ(1-2)Mana(1-6)]-Manβ(1-4)GlcNAcβ(1-4)GlcNAcβ-Asn-NH2	322.17
53	NeuAca(2-3)Galβ(1-4)GlcNAcβ(1-3)Galβ(1-4)GlcNAcβ(1-3)Galβ(1-4)GlcNAcβ(1-2)Mana(1-3)[NeuAca(2-3)Galβ(1-4)GlcNAcβ(1-3)Galβ(1-4)GlcNAcβ(1-3)Galβ(1-4)GlcNAcβ(1-2)Mana(1-6)]-Manβ(1-4)GlcNAcβ(1-4)GlcNAcβ-Asn-NH2	690.565
54	NeuAca(2-3)Galβ(1-4)GlcNAcβ(1-3)Galβ(1-4)GlcNAcβ(1-2)Mana(1-3)[NeuAca(2-3)Galβ(1-4)GlcNAcβ(1-3)Galβ(1-4)GlcNAcβ(1-2)Mana(1-6)]-Manβ(1-4)GlcNAcβ(1-4)GlcNAcβ-(Lys-Val-Ala)Asn-Lys-Thr-NH2	1173.69
55	NeuAca(2-3)Galβ(1-4)GlcNAcβ(1-3)Galβ(1-4)GlcNAcβ(1-3)Galβ(1-4)GlcNAcβ(1-2)Mana(1-3)[NeuAca(2-3)Galβ(1-4)GlcNAcβ(1-3)Galβ(1-4)GlcNAcβ(1-3)Galβ(1-4)GlcNAcβ(1-2)Manα(1-6)]-Manβ(1-4)GlcNAcβ(1-4)GlcNAcβ-(Lys-Val-Ala)Asn-Lys-Thr-NH2	1252.12
56	NeuAca(2-3)Galβ(1-4)GlcNAcβ(1-3)Galβ(1-4)GlcNAcβ(1-3)Galβ(1-4)GlcNAcβ(1-3)Galβ(1-4)GlcNAcβ(1-2)Mana(1-3)[NeuAca(2-3)Galβ(1-4)GlcNAcβ(1-3)Galβ(1-4)GlcNAcβ(1-3)Galβ(1-4)GlcNAcβ(1-3)Galβ(1-4)GlcNAcβ(1-2)Manα(1-6)]-Manβ(1-4)GlcNAcβ(1-4)GlcNAcβ-(Lys-Val-Ala)Asn-Lys-Thr-NH2	1430.28
57	NeuAca(2-3)Galβ(1-4)GlcNAcβ(1-3)Galβ(1-4)GlcNAcβ(1-3)Galβ(1-4)GlcNAcβ(1-2)Mana(1-3)[NeuAca(2-3)Galβ(1-4)GlcNAcβ(1-3)Galβ(1-4)GlcNAcβ(1-3)Galβ(1-4)GlcNAcβ(1-2)Mana(1-6)]-Manβ(1-4)GlcNAcβ(1-4)[Fucα(1-6)]-GlcNAcβ-(Lys-Val-Ala)Asn-Lys-Thr-NH2	1286.18
58	NeuAca(2-3)Galβ(1-4)GlcNAcβ(1-3)Galβ(1-4)GlcNAcβ(1-3)Galβ(1-4)GlcNAcβ(1-3)Galβ(1-4)GlcNAcβ(1-2)Mana(1-3)[NeuAcα(2-3)Galβ(1-4)GlcNAcβ(1-3)Galβ(1-4)GlcNAcβ(1-3)Galβ(1-4)GlcNAcβ(1-3)Galβ(1-4)GlcNAcβ(1-2)Manα(1-6)]-Manβ(1-4)GlcNAcβ(1-4)[Fucα(1-6)]-GlcNAcβ-(Lys-Val-Ala)Asn-Lys-Thr-NH2	1133.25
59	NeuAca(2-3)Galβ(1-4)GlcNAcβ(1-3)Galβ(1-4)GlcNAcβ(1-2)Mana(1-3){NeuAca(2-3)Galβ(1-4)GlcNAcβ(1-3)Galβ(1-4)GlcNAcβ(1-2)[NeuAca(2-3)Galβ(1-4)GlcNAcβ(1-3)Galβ(1-4)GlcNAcβ(1-6)Manα(1-6)]}-Manβ(1-4)GlcNAcβ(1-4)GlcNAcβ-(Lys-Val-Ala)Asn-Lys-Thr-NH2	2214.02
60	NeuAca(2-3)Galβ(1-4)GlcNAcβ(1-3)Galβ(1-4)GlcNAcβ(1-2)Mana(1-3){NeuAca(2-3)Galβ(1-4)GlcNAcβ(1-3)Galβ(1-4)GlcNAcβ(1-2)[NeuAca(2-3)Galβ(1-4)GlcNAcβ(1-3)Galβ(1-4)GlcNAcβ(1-6)Mana(1-6)]}-Manβ(1-4)GlcNAcβ(1-4)[Fuca(1-6)]-GlcNAcβ-(Lys-Val-Ala)Asn-Lys-Thr-NH2	2885.58
61	Gn/3'SLN/3'SLN-TriN	569.935
62	NeuAca(2-3)[GalNAcβ(1-4)]-Galβ(1-4)GlcNAcβ-ethyl-NH2	19.4775
63	NeuAca(2-3)[GalNAcβ(1-4)]-Galβ(1-4)Glcβ-ethyl-NH2	6.8225
64	Galβ(1-3)GalNAcβ(1-4)[NeuAca(2-3)]-Galβ(1-4)Glcβ-ethyl-NH2	-1.0675
65	NeuAca(2-3)Galβ(1-4)[Fuca(1-3)]-GlcNAcβ-propyl-NH2	1653.6
66	NeuAca(2-3)Galβ(1-3)[Fuca(1-4)]-GlcNAcβ(1-3)Galβ(1-4)[Fuca(1-3)]-GlcNAcβ-ethyl-NH2	1389.87
67	NeuAca(2-3)Galβ(1-4)[Fuca(1-3)]-GlcNAcβ(1-3)Galβ(1-4)[Fuca(1-3)]-GlcNAcβ-ethyl-NH2	1816.89
68	NeuAca(2-3)Galβ(1-4)[Fuca(1-3)]-GlcNAcβ(1-3)Galβ(1-4)[Fuca(1-3)]-GlcNAcβ(1-3)Galβ(1-4)[Fuca(1-3)]-GlcNAcβ-ethyl-NH2	1266.18
69	NeuAca(2-3)Galβ(1-4)[Fuca(1-3)]-GlcNAcβ(1-3)Galβ(1-4)[Fuca(1-3)]-GlcNAcβ(1-3)Galβ(1-4)[Fuca(1-3)]-GlcNAcβ(1-3)Galβ(1-3)GalNAca-Thr-NH2	403.193
70	NeuAca(2-3)Galβ(1-4)[Fuca(1-3)]-GlcNAcβ(1-3)Galβ(1-4)[Fuca(1-3)]-GlcNAcβ(1-3)Galβ(1-4)[Fuca(1-3)]-GlcNAcβ(1-3)GalNAca-Thr-NH2	1168.27
71	NeuAca(2-3)Galβ(1-4)[Fuca(1-3)]-GlcNAcβ(1-3)Galβ(1-4)[Fuca(1-3)]-GlcNAcβ(1-3)Galβ(1-4)[Fuca(1-3)]-GlcNAcβ(1-3)[NeuAca(2-3)Galβ(1-4)[Fuca(1-3)]-GlcNAcβ(1-3)Galβ(1-4)[Fuca(1-3)]-GlcNAcβ(1-3)Galβ(1-4)[Fuca(1-3)]-GlcNAcβ(1-6)]-GalNAca-Thr-NH2	955.925
72	NeuAca(2-3)Galβ(1-4)[Fuca(1-3)]-GlcNAcβ(1-2)Mana(1-3)[NeuAca(2-3)Galβ(1-4)[Fuca(1-3)]-GlcNAcβ(1-2)Mana(1-6)]-Manβ(1-4)GlcNAcβ(1-4)GlcNAcβ-(Lys-Val-Ala)Asn-(Lys-Thr)NH2	2763.24
73	NeuAca(2-6)Galb(1-4)(6S)GlcNacb-ethyl-NH2	3.715
74	NeuAca(2-6)Galβ(1-4)6-O-sulfo-GlcNAcβ-propyl-NH2	6.63
75	NeuAca(2-6)Galβ(1-4)Glcβ-ethyl-NH2	-20.3575
76	NeuAca(2-6)Galβ(1-4)GlcNAcβ-ethyl-NH2	22.13
77	NeuAca(2-6)Galβ(1-4)GlcNAcβ(1-3)Galβ(1-4)GlcNAcβ-ethyl-NH2	48.64
78	NeuAca(2-6)Galβ(1-4)GlcNAcβ(1-3)Galβ(1-4)GlcNAcβ(1-3)Galβ(1-4)GlcNAcβ-ethyl-NH2	32.285
79	NeuAca(2-6)GalNAcβ(1-4)GlcNAcβ-ethyl-NH2	4.24
80	NeuAca(2-6)Galβ(1-4)GlcNAcβ(1-3)Galβ(1-3)GalNAca-Thr-NH2	71.9
81	NeuAca(2-6)Galβ(1-4)GlcNAcβ(1-3)Galβ(1-4)GlcNAcβ(1-3)Galβ(1-3)GalNAca-Thr-NH2	-3.785
82	NeuAca(2-6)Galβ(1-4)GlcNAcβ(1-3)Galβ(1-4)GlcNAcβ(1-3)Galβ(1-4)GlcNAcβ(1-3)Galβ(1-3)GalNAca-Thr-NH2	19.3175
83	NeuAca(2-6)Galβ(1-4)GlcNAcβ(1-3)Galβ(1-4)GlcNAcβ(1-3)Galβ(1-4)GlcNAcβ(1-3)Galβ(1-4)GlcNAcβ(1-3)Galβ(1-3)GalNAca-Thr-NH2	13.4725
84	NeuAca(2-6)Galβ(1-4)GlcNAcβ(1-3)Galβ(1-4)GlcNAcβ(1-3)Galβ(1-4)GlcNAcβ(1-3)Galβ(1-4)GlcNAcβ(1-3)Galβ(1-4)GlcNAcβ(1-3)Galβ(1-3)GalNAca-Thr-NH2	-6.0375
85	NeuAca(2-6)Galβ(1-4)GlcNAcβ(1-6)[Galβ(1-3)]-GalNAca-Thr-NH2	-57.03
86	NeuAca(2-6)Galβ(1-4)GlcNAcβ(1-3)Galβ(1-4)GlcNAcβ(1-6)[Galβ(1-3)]-GalNAca-Thr-NH2	6.1775
87	NeuAca(2-6)Galβ(1-4)GlcNAcβ(1-3)Galβ(1-4)GlcNAcβ(1-3)Galβ(1-4)GlcNAcβ(1-6)[Galβ(1-3)]-GalNAca-Thr-NH2	1.005
88	NeuAca(2-6)Galβ(1-4)GlcNAcβ(1-3)Galβ(1-4)GlcNAcβ(1-3)Galβ(1-4)GlcNAcβ(1-3)Galβ(1-4)GlcNAcβ(1-6)[Galβ(1-3)]-GalNAca-Thr-NH2	41.315
89	NeuAca(2-6)Galβ(1-4)GlcNAcβ(1-3)Galβ(1-4)GlcNAcβ(1-3)Galβ(1-4)GlcNAcβ(1-3)Galβ(1-4)GlcNAcβ(1-3)Galβ(1-4)GlcNAcβ(1-6)[Galβ(1-3)]-GalNAca-Thr-NH2	1.3725
90	NeuAca(2-6)Galβ(1-4)GlcNAcβ(1-3)Galβ(1-4)GlcNAcβ(1-3)Galβ(1-4)GlcNAcβ(1-3)Galβ(1-4)GlcNAcβ(1-6)[NeuAca(2-6)Galβ(1-4)GlcNAcβ(1-3)Galβ(1-4)GlcNAcβ(1-3)Galβ(1-4)GlcNAcβ(1-3)Galβ(1-3)]-GalNAca-Thr-NH2	28.52
91	NeuAca(2-6)Galβ(1-4)GlcNAcβ(1-3)Galβ(1-4)GlcNAcβ(1-3)Galβ(1-4)GlcNAcβ(1-3)Galβ(1-4)GlcNAcβ(1-3)Galβ(1-4)GlcNAcβ(1-6)[NeuAcα(2-6)Galβ(1-4)GlcNAcβ(1-3)Galβ(1-4)GlcNAcβ(1-3)Galβ(1-4)GlcNAcβ(1-3)Galβ(1-4)GlcNAcβ(1-3)Galβ(1-3)]-GalNAca-Thr-NH2	61.705
92	NeuAca(2-6)Galβ(1-4)GlcNAcβ(1-3)GalNAca-Thr-NH2	-19.4125
93	NeuAca(2-6)Galβ(1-4)GlcNAcβ(1-3)Galβ(1-4)GlcNAcβ(1-3)GalNAca-Thr-NH2	7.8675
94	NeuAca(2-6)Galβ(1-4)GlcNAcβ(1-3)Galβ(1-4)GlcNAcβ(1-3)Galβ(1-4)GlcNAcβ(1-3)GalNAca-Thr-NH2	4.3325
95	NeuAca(2-6)Galβ(1-4)GlcNAcβ(1-3)Galβ(1-4)GlcNAcβ(1-3)Galβ(1-4)GlcNAcβ(1-3)Galβ(1-4)GlcNAcβ(1-3)GalNAca-Thr-NH2	63.1925
96	NeuAca(2-6)Galβ(1-4)GlcNAcβ(1-3)Galβ(1-4)GlcNAcβ(1-3)Galβ(1-4)GlcNAcβ(1-3)Galβ(1-4)GlcNAcβ(1-3)Galβ(1-4)GlcNAcβ(1-3)GalNAca-Thr-NH2	10.4825
97	NeuAca(2-6)Galβ(1-4)GlcNAcβ(1-3)[NeuAca(2-6)Galβ(1-4)GlcNAcβ(1-6)]-GalNAca-Thr-NH2	120.813
98	NeuAca(2-6)Galβ(1-4)GlcNAcβ(1-3)Galβ(1-4)GlcNAcβ(1-3)[NeuAca(2-6)Galβ(1-4)GlcNAcβ(1-3)Galβ(1-4)GlcNAcβ(1-6)]-GalNAca-Thr-NH2	25.59
99	NeuAca(2-6)Galβ(1-4)GlcNAcβ(1-3)Galβ(1-4)GlcNAcβ(1-3)Galβ(1-4)GlcNAcβ(1-3)[NeuAca(2-6)Galβ(1-4)GlcNAcβ(1-3)Galβ(1-4)GlcNAcβ(1-3)Galβ(1-4)GlcNAcβ(1-6)]-GalNAca-Thr-NH2	27.3675
100	NeuAca(2-6)Galβ(1-4)GlcNAcβ(1-3)Galβ(1-4)GlcNAcβ(1-3)Galβ(1-4)GlcNAcβ(1-3)Galβ(1-4)GlcNAcβ(1-3)[NeuAca(2-6)Galβ(1-4)GlcNAcβ(1-3)Galβ(1-4)GlcNAcβ(1-3)Galβ(1-4)GlcNAcβ(1-3)Galβ(1-4)GlcNAcβ(1-6)]-GalNAca-Thr-NH2	85.5125
101	NeuAca(2-6)Galβ(1-4)GlcNAcβ(1-3)Galβ(1-4)GlcNAcβ(1-3)Galβ(1-4)GlcNAcβ(1-3)Galβ(1-4)GlcNAcβ(1-3)Galβ(1-4)GlcNAcβ(1-3)[NeuAca(2-6)Galβ(1-4)GlcNAcβ(1-3)Galβ(1-4)GlcNAcβ(1-3)Galβ(1-4)GlcNAcβ(1-3)Galβ(1-4)GlcNAcβ(1-3)Galβ(1-4)GlcNAcβ(1-6)]-GalNAca-Thr-NH2	-1.9375
102	NeuAca(2-6)Galβ(1-4)GlcNAcβ(1-3)Galβ(1-4)GlcNAcβ(1-3)Galβ(1-4)GlcNAcβ(1-3)Galβ(1-4)GlcNAcβ(1-6)GalNAca-Thr-NH2	1.5175
103	NeuAca(2-6)Galβ(1-4)GlcNAcβ(1-3)Galβ(1-4)GlcNAcβ(1-3)Galβ(1-4)GlcNAcβ(1-3)Galβ(1-4)GlcNAcβ(1-3)Galβ(1-4)GlcNAcβ(1-6)GalNAca-Thr-NH2	-8.07
104	NeuAca(2-6)Galβ(1-4)GlcNAcβ(1-3)Galβ(1-4)GlcNAcβ(1-3)Galβ(1-4)GlcNAcβ(1-6)[NeuAca(2-6)Galβ(1-4)GlcNAcβ(1-3)Galβ(1-4)GlcNAcβ(1-3)] Galβ(1-4)GlcNAcβ-ethyl-NH2	141.73
105	NeuAca(2-6)Galβ(1-3)GlcNAcβ(1-3)Galβ(1-4)GlcNAcβ(1-6)[NeuAca(2-6)Galβ(1-3)GlcNAcβ(1-3)] Galβ(1-4)GlcNAcβ-ethyl-NH2	32.22
106	Galβ(1-4)GlcNAcβ(1-2)Mana(1-3)[NeuAca(2-6)Galβ(1-4)GlcNAcβ(1-2)Mana(1-6)]-Manβ(1-4)GlcNAcβ(1-4)GlcNAcβ-Asn-NH2	-1.6075
107	NeuAca(2-6)Galβ(1-4)GlcNAcβ(1-2)Mana(1-3)[Galβ(1-4)GlcNAcβ(1-2)Mana(1-6)]-Manβ(1-4)GlcNAcβ(1-4)GlcNAcβ-Asn-NH2	-5.7125
108	GlcNAcβ(1-2)Mana(1-3)[NeuAca(2-6)Galβ(1-4)GlcNAcβ(1-2)Mana(1-6)]-Manβ(1-4)GlcNAcβ(1-4)GlcNAcβ-Asn-NH2	-13.165
109	NeuAca(2-6)Galβ(1-4)GlcNAcβ(1-2)Mana(1-3)[NeuAca(2-6)Galβ(1-4)GlcNAcβ(1-2)Manα(1-6)]-Manβ(1-4)GlcNAcβ(1-4)GlcNAcβ-Asn-NH2	63.1525
110	NeuAca(2-6)Galβ(1-4)GlcNAcβ(1-3)Galβ(1-4)GlcNAcβ(1-2)Mana(1-3)[NeuAca(2-6)Galβ(1-4)GlcNAcβ(1-3)Galβ(1-4)GlcNAcβ(1-2)Mana(1-6)]-Manβ(1-4)GlcNAcβ(1-4)GlcNAcβ-Asn-NH2	159.507
111	NeuAca(2-6)Galβ(1-4)GlcNAcβ(1-3)Galβ(1-4)GlcNAcβ(1-2)Mana(1-3)[NeuAca(2-6)Galβ(1-4)GlcNAcβ(1-3)Galβ(1-4)GlcNAcβ(1-2)Mana(1-6)]-Manβ(1-4)GlcNAcβ(1-4)GlcNAcβ-(Lys-Val-Ala)Asn-Lys-Thr-NH2	100.407
112	NeuAca(2-6)Galβ(1-4)GlcNAcβ(1-3)Galβ(1-4)GlcNAcβ(1-3)Galβ(1-4)GlcNAcβ(1-2)Mana(1-3)[NeuAca(2-6)Galβ(1-4)GlcNAcβ(1-3)Galβ(1-4)GlcNAcβ(1-3)Galβ(1-4)GlcNAcβ(1-2)Mana(1-6)]-Manβ(1-4)GlcNAcβ(1-4)GlcNAcβ-Asn-NH2	160.012
113	NeuAca(2-6)Galβ(1-4)GlcNAcβ(1-3)Galβ(1-4)GlcNAcβ(1-3)Galβ(1-4)GlcNAcβ(1-2)Mana(1-3)[NeuAca(2-6)Galβ(1-4)GlcNAcβ(1-3)Galβ(1-4)GlcNAcβ(1-3)Galβ(1-4)GlcNAcβ(1-2)Manα(1-6)]-Manβ(1-4)GlcNAcβ(1-4)GlcNAcβ-(Lys-Val-Ala)Asn-Lys-Thr-NH2	180.755
114	NeuAca(2-6)Galβ(1-4)GlcNAcβ(1-3)Galβ(1-4)GlcNAcβ(1-3)Galβ(1-4)GlcNAcβ(1-3)Galβ(1-4)GlcNAcβ(1-2)Mana(1-3)[NeuAcα(2-6)Galβ(1-4)GlcNAcβ(1-3)Galβ(1-4)GlcNAcβ(1-3)Galβ(1-4)GlcNAcβ(1-3)Galβ(1-4)GlcNAcβ(1-2)Mana(1-6)]-Manβ(1-4)GlcNAcβ(1-4)GlcNAcβ-(Lys-Val-Ala)Asn-Lys-Thr-NH2	228.49
115	NeuAca(2-6)Galβ(1-4)GlcNAcβ(1-3)Galβ(1-4)GlcNAcβ(1-2)Mana(1-3)[NeuAca(2-6)Galβ(1-4)GlcNAcβ(1-3)Galβ(1-4)GlcNAcβ(1-2)Mana(1-6)]-Manβ(1-4)GlcNAcβ(1-4)[Fuca(1-6)]-GlcNAcβ-(Lys-Val-Ala)Asn-Lys-Thr-NH2	30.405
116	NeuAca(2-6)Galβ(1-4)GlcNAcβ(1-3)Galβ(1-4)GlcNAcβ(1-3)Galβ(1-4)GlcNAcβ(1-2)Mana(1-3)[NeuAca(2-6)Galβ(1-4)GlcNAcβ(1-3)Galβ(1-4)GlcNAcβ(1-3)Galβ(1-4)GlcNAcβ(1-2)Mana(1-6)]-Manβ(1-4)GlcNAcβ(1-4)[Fuca(1-6)]-GlcNAcβ-(Lys-Val-Ala)Asn-Lys-Thr-NH2	-1.0075
117	NeuAca(2-6)Galβ(1-4)GlcNAcβ(1-3)Galβ(1-4)GlcNAcβ(1-3)Galβ(1-4)GlcNAcβ(1-3)Galβ(1-4)GlcNAcβ(1-2)Mana(1-3)[NeuAcα(2-6)Galβ(1-4)GlcNAcβ(1-3)Galβ(1-4)GlcNAcβ(1-3)Galβ(1-4)GlcNAcβ(1-3)Galβ(1-4)GlcNAcβ(1-2)Mana(1-6)]-Manβ(1-4)GlcNAcβ(1-4)[Fuca(1-6)]-GlcNAcβ-(Lys-Val-Ala)Asn-Lys-Thr-NH2	226.615
118	NeuAca(2-6)Galβ(1-4)GlcNAcβ(1-3)Galβ(1-4)GlcNAcβ(1-2)Mana(1-3){NeuAca(2-6)Galβ(1-4)GlcNAcβ(1-3)Galβ(1-4)GlcNAcβ(1-2)[NeuAca(2-6)Galβ(1-4)GlcNAcβ(1-3)Galβ(1-4)GlcNAcβ(1-6)Mana(1-6)]}-Manβ(1-4)GlcNAcβ(1-4)GlcNAcβ-(Lys-Val-Ala)Asn-Lys-Thr-NH2	29.01
119	NeuAca(2-6)Galβ(1-4)GlcNAcβ(1-3)Galβ(1-4)GlcNAcβ(1-2)Mana(1-3){NeuAca(2-6)Galβ(1-4)GlcNAcβ(1-3)Galβ(1-4)GlcNAcβ(1-2)[NeuAca(2-6)Galβ(1-4)GlcNAcβ(1-3)Galβ(1-4)GlcNAcβ(1-6)Mana(1-6)]}-Manβ(1-4)GlcNAcβ(1-4)[Fuca(1-6)]-GlcNAcβ-(Lys-Val-Ala)Asn-Lys-Thr-NH2	151.585
120	LN/6'SLN/6'SLN-TriN	19.34
121	6'SLN/LeX/LeX-TriN	-26.7725
122	6'SLNLN/LeX/LeX-TriN	55.655

## Sheet: figure 2
Bronchus TCID50/mL
h	415742pdm				Y280				483/H5N1				381
1	2.08093	1.83093	1.45593		3.45593	1.95593	2.70593		2.95593	1.95593	2.45593		2.08093	1.95593	2.45593
24	6.20593	5.08093	4.20593		3.33093	2.83093	2.83093		3.08093	2.45593	2.70593		3.70593	3.83093	2.08093
48	7.08093	5.95593	5.45593		4.08093	2.95593	2.20593		2.33093	2.70593	2.83093		4.58093	5.20593	4.33093
Lung TCID50/mL
	415742pdm				Y280				483/H5N1				381
h
1	1.45593	1.95593	1.95593	2.45593	2.58093	2.58093	1.95593	2.33093	1.45593	1.45593	1.95593	2.20593	1.45593	1.45593	1.95593	1.95593
24	4.45593	3.83093	4.20593	4.83093	5.08093	5.20593	5.08093	5.20593	5.95593	6.08093	6.45593	6.45593	4.33093	5.45593	6.08093	6.70593
48	5.33093	6.08093	5.83093	6.45593	4.33093	6.33093	6.20593	7.20593	5.08093	6.08093	7.08093	6.83093	5.45593	6.45593	5.33093	6.83093
Airway organoid TCID50/mL
h	415742pdm						Y280						483/H5N1						381
1	1.45593	1.45593	1.45593	1.45593	1.45593	1.45593	1.45593	1.45593	1.45593	1.45593	1.83093	1.45593	1.45593	1.45593	1.45593	1.45593	1.45593	1.45593	1.45593	1.45593	1.45593	1.45593	1.45593	1.45593
24	3.45593	4.45593	3.45593	2.95593	4.33093	3.95593	2.20593	2.45593	3.33093	1.95593	3.20593	3.08093	3.45593	2.70593	2.33093	3.33093	2.83093	4.58093	2.45593	2.20593	1.45593	1.95593	4.45593	3.33093
48	5.70593	5.45593	5.83093	5.95593	6.08093	5.45593	3.58093	4.33093	4.20593	5.45593	4.83093	5.33093	4.83093	3.95593	3.70593	4.20593	2.70593	3.58093	3.20593	4.95593	2.70593	3.33093	4.58093	5.45593
Bronchus AUC
	415742pdm	Y280	483/H5N1	381
	124.4	53.9	29.9	64.4
	97.4	34.4	26.9	73.4
	80.9	25.4	31.4	41.9
Lung AUC
	415742pdm	Y280	483/H5N1	381
	82.4	77.9	97.4	82.4
	83.9	103.4	110.9	107.9
	85.4	100.4	127.4	101.9
	100.4	113.9	124.4	127.4
airway organoid AUC
	415742pdm	Y280	483/H5N1	381
	74.9	34.4	64.4	32.9
	83.9	46.4	44.9	50.9
	76.4	55.4	37.4	14.9
	71.9	53.9	55.4	28.4
	89.9	61.4	31.4	73.4
	77.9	65.9	62.9	70.4

## Sheet: figure 3
AEC TCID
h	415742pdm						483/H5N1						Y280						381
1	1.83093	1.83093	1.95593	1.95593	1.45593	2.08093	1.45593	1.83093	1.45593	1.45593	1.45593	1.45593	1.95593	1.95593	1.45593	1.45593	1.45593	1.45593	1.45593	1.45593	1.45593	1.45593	1.45593	1.45593
24	2.83093	3.08093	3.20593	2.45593	2.95593	2.45593	4.95593	5.45593	6.08093	5.45593	6.08093	5.58093	3.70593	3.70593	1.95593	2.20593	2.20593	1.95593	3.08093	3.20593	2.08093	1.83093	2.08093	2.45593
48	2.95593	2.70593	2.95593	2.58093	2.83093	1.95593	6.58093	6.95593	6.83093	7.20593	6.58093	6.95593	2.95593	3.70593	2.20593	1.95593	2.58093	1.83093	3.20593	2.70593	1.95593	2.70593	2.95593	2.45593
AEC AUC
	415742pdm	483/H5N1	Y280	381
	34.4	103.4	44.9	40.4
	34.4	113.9	53.9	35.9
	38.9	119.9	14.9	13.4
	25.4	116.9	14.9	19.4
	34.4	116.9	22.4	25.4
	17.9	115.4	10.4	23.9
AEC	M-gene
	Mock	415742pdm	483/H5N1	Y280	381
	0	1252502	3560990	6894156	101590
	0	1267187	3823216	10106750	92325.4
	0	1759762	5499251	1850349	124910
	0	125328	729510	329501	14506
	0	118611	445319	162195	12990.7
AEC	IFN-beta
	Mock	415742pdm	483/H5N1	Y280	381
	1.467	30.02	391.83	111.191	4.525
	1.207	26.967	356.028	142.854	2.232
	0.162	25.747	1929.22	93.829	3.854
	3.85	17.543	1083.69	51.478	4.865
	2.681	25.007	827.621	65.331	5.656
AEC	IFN-Lambda 1
	Mock	415742pdm	483/H5N1	Y280	381
	0	146.442	7292.79	899.736	12.186
	0	137.339	5084.87	842.315	8.169
	0	68.688	19164.5	417.008	5.219
	0	81.861	12282.8	238.627	4.567
	0	92.9	11961.4	335.054	6.455
AEC	RANTES
	Mock	415742pdm	483/H5N1	Y280	381
	1.874	208.613	14298.6	1447.43	27.141
	2.06	225.573	9648.5	1103.77	29.983
	2.723	102.708	12828.4	415.399	14.415
	2.876	66.37	9228.16	218.353	14.378
	2.068	119.88	8386.46	331.745	14.386
AEC	MCP-1
	Mock	415742pdm	483/H5N1	Y280	381
	44.747	92.221	441.353	388.386	49.699
	43.952	90.024	383.491	343.061	43.062
	17.438	91.358	627.092	295.614	62.828
	57.161	224.834	1807.68	326.028	211.332
	50.155	225.924	1799.29	490.182	221.054
AEC	IP-10
	Mock	415742pdm	483/H5N1	Y280	381
	2.22	3503.41	24334.5	13646.3	174.417
	2.068	3899.59	26307	14612.9	142.708
	1.977	4498.61	55617	11511.6	257.5
	9.761	3924.33	94839	10326.9	186.051
	8.548	7592.25	91740.8	16385.8	285.879

## Sheet: figure 4
weight loss bat virus
DPI	106					105					104					103					102					101					PBS
0	100	100	100	100	100	100	100	100	100	100	100	100	100	100	100	100	100	100	100	100	100	100	100	100	100	100	100	100	100	100	100	100	100	100	100
1	99.4118	98.75	97.5155	99.3007	98.8166	101.191	100.61	99.4186	98.2558	99.3902	97.861	100.592	97.5758	96.9879	99.3464	100.685	98.3333	99.4286	100	99.435	100	99.3197	100	97.9592	100	98.1482	98.1818	97.9452	100	100	98.8024	99.4118	101.177	98.1928	98.773
2	87.6471	89.375	88.8199	90.2098	90.5325	98.8095	96.3415	95.9302	94.7674	96.9512	98.3957	99.4083	96.3636	94.5783	99.3464	99.3151	100	100	100.641	97.7401	100	100	101.361	100	105.369	100.617	97.5758	100	100.649	100.578	99.4012	99.4118	102.353	96.9879	98.773
3	80	81.25	80.7453	83.9161	83.432	88.0952	84.1463	86.0465	84.8837	87.8049	88.77	92.3077	87.8788	86.1446	92.1569	94.5206	92.7778	94.2857	96.1539	92.6554	96.5986	97.2789	97.2789	96.5986	100.671	98.1482	96.3636	97.2603	98.052	99.422	97.6048	99.4118	100.588	97.5904	97.546
4	76.4706	77.5	77.0186	79.021	81.0651	84.5238	79.8781	81.9767	81.9767	82.9268	85.0267	90.5325	84.2424	85.5422	93.4641	96.5753	90.5556	93.1429	96.1539	94.3503	97.9592	98.6395	97.9592	98.6395	106.04	101.235	98.7879	100	102.597	102.89	103.593	101.177	102.941	99.3976	100.614
5				74.1259		78.5714	73.7805	75	75	78.0488	79.6791	82.8402	79.3939	80.7229	87.5817	94.5206	88.8889	91.4286	91.6667	92.0904	97.9592	96.5986	93.8775	96.5986	102.685	99.3827	96.3636	99.3151	100	100.578	101.796	100.588	102.353	100.602	100.614
6						73.2143				71.9512	73.7968	77.5148	74.5455	74.0964	83.6601	94.5206	85.5556	89.1429	87.1795	89.8305	97.9592	96.5986	93.1973	95.9184	102.013	98.7654	95.1515	96.5753	100	100.578	101.796	98.8235	100.588	98.1928	98.773
7												73.3728			79.7386	91.7808	81.6667	85.7143	82.0513	86.4407	94.5578	91.1565	89.7959	96.5986	100.671	97.5309	96.3636	95.2055	101.299	101.734	102.994	99.4118	101.177	99.3976	98.773
8															78.4314	89.726	83.8889	85.1429	82.0513	83.6158	95.9184	88.4354	89.7959	95.2381	97.9866	96.2963	93.9394	93.1507	100	98.2659	103.593	98.8235	102.353	98.1928	100
9																91.7808	86.1111	90.2857	84.6154	89.8305	97.9592	93.8775	93.8775	97.9592	99.3289	96.2963	93.3333	93.1507	100.649	97.6879	104.192	100	103.529	100.602	99.3865
10																95.2055	91.6667	94.8571	89.1026	94.9153	99.3197	94.5578	97.2789	97.9592	103.356	100.617	95.1515	96.5753	103.247	100	107.186	102.353	104.118	100	102.454
11																97.2603	96.1111	98.2857	92.9487	97.1751	99.3197	96.5986	100.68	100	108.054	104.321	95.1515	100.685	105.844	102.312	110.18	105.294	106.471	103.012	102.454
12																98.6301	95.5556	100.571	92.9487	97.7401	102.041	99.3197	99.3197	101.361	106.04	103.704	97.5758	100.685	107.143	104.624	111.976	104.118	107.647	102.41	103.681
13																99.3151	97.7778	100	94.2308	98.8701	104.082	100	102.041	102.041	107.383	104.321	100	102.055	106.493	104.624	109.581	104.118	107.647	101.807	101.841
14																102.055	100.556	102.857	101.282	101.13	108.844	104.082	107.483	107.483	113.423	106.79	103.03	105.48	111.039	106.936	114.97	107.647	112.941	106.024	106.135
weight loss mallard virus
DPI	106					105					104					103					102					101					PBS
0	100	100	100	100	100	100	100	100	100	100	100	100	100	100	100	100	100	100	100	100	100	100	100	100	100	100	100	100	100	100	100	100	100	100	100
1	96.4286	96.1039	98.4848	97.3856	97.006	100	100	98.8372	97.5758	99.4595	98.9305	96.0894	98.6395	100.662	98	98.4848	97.2376	97.9452	100.641	97.5904	99.4286	98.2249	98.6928	97.6048	97.4522	100.571	97.2603	98.6395	98.2857	98.2759	98.8024	99.4118	101.177	98.1928	98.773
2	91.6667	92.2078	94.4444	98.0392	94.6108	98.1707	100.585	97.093	97.5758	100.54	100	96.648	100.68	100.662	98	100	98.895	97.2603	101.282	98.7952	101.143	98.8166	98.6928	98.8024	98.0892	102.857	97.9452	98.6395	98.8571	98.2759	99.4012	99.4118	102.353	96.9879	98.773
3	89.2857	91.5584	84.3434	88.2353	87.4252	98.7805	100	96.5116	98.7879	98.9189	100	100	100.68	100.662	95	100	99.4475	97.2603	102.564	106.024	100.571	98.8166	97.3856	98.8024	99.3631	102.286	98.6301	97.9592	97.1429	95.977	97.6048	99.4118	100.588	97.5904	97.546
4	95.2381	96.1039	84.8485	88.8889	100	100	101.754	98.8372	101.212	102.162	103.209	105.028	105.442	103.311	99.5	101.515	103.315	100	108.974	111.446	101.714	101.775	100	100.599	103.822	105.714	103.425	99.3197	100.571	98.2759	103.593	101.177	102.941	99.3976	100.614
5	94.0476	97.4026	85.8586	92.1569	101.198	101.219	102.924	98.2558	101.818	103.243	102.139	107.263	102.041	101.987	99	101.515	103.315	100.685	108.974	113.253	100.571	102.959	100.654	102.994	103.185	108	104.794	98.6395	101.143	100	101.796	100.588	102.353	100.602	100.614
6	87.5	96.1039	79.798	89.5425	99.4012	99.3902	102.339	97.093	100	102.703	102.674	107.263	100.68	101.325	99	100	100.552	97.2603	108.974	112.048	100.571	100	101.307	102.994	103.185	107.429	105.48	100	100	100	101.796	98.8235	100.588	98.1928	98.773
7	79.7619	98.052	73.7374	83.6601	99.4012	96.3415	102.924	100.581	98.7879	103.784	103.209	108.38	100	103.311	97.5	100	101.657	97.2603	106.41	109.036	102.286	101.775	101.307	101.198	103.822	105.714	103.425	97.9592	98.8571	101.149	102.994	99.4118	101.177	99.3976	98.773
8	73.8095	95.4545		78.4314	98.8024	91.4634	98.8304	95.3488	97.5758	99.4595	101.604	107.263	98.6395	100.662	96	98.4848	101.105	94.5206	105.128	109.036	98.8571	99.4083	98.6928	98.8024	100	104	102.055	97.2789	96.5714	97.7011	103.593	98.8235	102.353	98.1928	100
9		96.1039		79.7386	99.4012	95.1219	102.339	100	100	104.324	104.278	111.732	101.361	101.987	96.5	97.7273	102.21	97.2603	106.41	110.843	98.2857	100.592	100	98.8024	101.911	103.429	102.74	98.6395	97.7143	99.4253	104.192	100	103.529	100.602	99.3865
10		100		82.3529	101.796	98.7805	105.848	100	101.818	105.405	108.021	113.408	102.721	105.298	98.5	103.03	105.525	100	108.974	110.843	101.714	102.959	101.961	101.796	104.459	106.286	105.48	102.041	101.143	100	107.186	102.353	104.118	100	102.454
11		103.247		86.2745	105.389	100	107.602	101.744	104.242	107.568	107.487	115.642	108.163	106.623	100	102.273	107.182	100.685	109.615	114.458	106.857	107.101	104.575	104.192	107.006	107.429	100.685	104.082	103.429	104.598	110.18	105.294	106.471	103.012	102.454
12		100.649		90.1961	103.593	101.829	103.509	102.326	104.242	106.487	106.417	117.877	103.401	107.285	98	101.515	107.735	100.685	107.051	112.651	105.143	104.734	104.575	102.994	106.369	106.286	108.219	104.762	102.286	102.874	111.976	104.118	107.647	102.41	103.681
13		100.649		93.4641	103.593	102.439	105.263	102.326	104.242	107.027	106.417	115.642	101.361	107.947	97.5	101.515	107.182	101.37	107.051	113.855	105.143	103.55	105.229	102.395	105.733	106.857	108.219	106.122	101.714	103.448	109.581	104.118	107.647	101.807	101.841
14		104.546		97.3856	107.186	109.146	111.111	106.395	109.091	108.108	108.556	117.877	101.361	114.57	100	104.546	107.735	102.74	109.615	116.265	109.143	106.509	107.843	105.389	107.006	112.571	110.959	112.245	104.571	107.471	114.97	107.647	112.941	106.024	106.135
mice lung
	A/bat/Egypt/381-OP/2017			A/mallard/ALB/17/1991 (H9N2)
3	6.25	5.5	6	4.75	4.5	4.5
5	6.25	6.5	6.25	3.75	4.25	3.75
mice nasal turbinate
	A/bat/Egypt/381-OP/2017			A/mallard/ALB/17/1991 (H9N2)
3	4.25	4.5	4.75	0.75	0.75	0.75
5	4.75	4.5	5.25	0.75	0.75	0.75
A/bat/Egypt/381OP/2017
DPI	106	105	104	103	102	101
1
1
1
1
1
2
2
2
2
2
3
3
3
3
3
4
4
4
4
4
5	1	1
5	1	1
5	1	1
5	1
5	1
6		1	1
6		1	1
6			1
6
7			1
7
7
7
7
7
8
8
8
8
8
9			1
9
9
9
9
10
10
10
10
10
11
11
11
11
11
12
12
12
12
12
13
13
13
13
13
14				0	0	0
14				0	0	0
14				0	0	0
14				0	0	0
14				0	0	0
A/mallard/ALB/17/1991 (H9N2)
DPI	106	105	104	103	102	101
1
1
1
1
1
2
2
2
2
2
3
3
3
3
3
4
4
4
4
4
5
5
5
5
5
6
6
6
6
7	1
7
7
7
7
7
8	1
8
8
8
8
9
9
9
9
9
10
10
10
10
10
11
11
11
11
11
12
12
12
12
12
13
13
13
13
13
14	0	0	0	0	0	0
14	0	0	0	0	0	0
14	0	0	0	0	0	0
14		0	0	0	0	0
14		0	0	0	0	0

## Sheet: figure 5
ferret nasal bat
	D1	D2	D3	DC1	DC2	DC3	AC1	AC2	AC3
2	6	6.5	6.25	2	2.25	2.5	0.5	0.5	0.5
4	3	3.75	3.5	4.25	5.75	5.75	2.25	0.5	0.5
6	3.75	4.25	5.25	3.5	5.5	6	3.25	2.25	6.5
8	0.5	0.5	0.5	0.5	4.5	3.25	3.25	5.5	6.25
10	0.5	0.5	0.5	0.5	0.5	0.5	0.5	4.75	3
12	0.5	0.5	0.5	0.5	0.5	0.5	0.5	0.5	0.5
ferret nasal mallard
	D1	D2	D3	DC1	DC2	DC3	AC1	AC2	AC3
2	5	5.5	4.5	0.5	0.5	0.5	0.5	0.5	0.5
4	6.25	4.25	4.5	0.5	0.5	0.5	0.5	0.5	0.5
6	2.5	3.75	2.25	0.5	0.5	0.5	0.5	0.5	0.5
8	0.5	0.5	0.5	0.5	0.5	0.5	0.5	0.5	0.5
10	0.5	0.5	0.5	0.5	0.5	0.5	0.5	0.5	0.5
12	0.5	0.5	0.5	0.5	0.5	0.5	0.5	0.5	0.5
weight bat
	D			DC			AC
0	100	100	100	100	100	100	100	100	100
2	98.374	99.2754	97.4576	100.758	98.2906	100	97.6562	100.935	103.704
4	97.5207	104.38	95.6522	99.2481	97.3913	98.6111	102.4	101.852	98.2143
6	102.542	97.2028	103.636	97.7273	101.786	103.521	103.906	99.0909	99.0909
8	100	102.878	100.877	107.752	102.632	100.68	97.7444	104.587	100
10	100.826	96.5035	94.7826	99.2806	95.7265	98.6487	100	100	100.917
12	101.639	107.971	107.339	102.174	110.714	100.685	103.077	101.754	100
weight mallard
0	100	100	100	100	100	100	100	100	100
2	101.55	99.2126	101.626	100	101.55	100.877	100	96.8	98.2906
4	99.2366	99.2064	96.8	95.0413	95.4198	101.739	105.303	102.479	100.87
6	100	101.6	104.959	106.087	101.6	97.4359	97.8417	100.806	94.8276
8	101.538	99.2126	102.362	102.459	99.2126	100.877	101.471	101.6	102.727
10	103.788	97.6191	98.4615	98.4	93.6508	102.609	104.348	103.937	102.655
12	101.46	106.504	100.781	104.065	108.475	102.542	100	101.515	100
Temp bat
	D			DC			AC
0	100	100	100	100	100	100	100	100	100
2	105.867	104.724	104.156	98.7047	103.476	101.847	97.0745	102.145	100.263
4	97.4811	96.2406	95.5112	105.249	101.034	101.814	103.014	101.575	100
6	100.258	97.6562	99.7389	97.2569	97.6982	98.2188	102.925	98.9664	100.525
8	98.7113	102.133	100.524	99.4872	100.524	101.036	94.5736	97.6501	95.8225
10	101.044	100.783	101.302	101.031	99.7396	99.4872	98.0874	102.674	101.09
12	102.584	101.036	98.7147	99.4898	101.305	100	106.964	99.7396	103.234
Temp Mallard
0	100	100	100	100	100	100	100	100	100
2	100.264	100	100.26	98.9637	98.4293	99.2167	94.026	97.1354	97.6378
4	97.6316	99.4764	98.4456	99.7382	102.128	100	102.762	100.804	100.806
6	102.695	101.579	99.2105	100.525	97.9167	100.79	104.301	100.798	101.333
8	98.6877	101.295	100.531	100.522	102.128	100.261	97.6804	100.792	98.1579
10	100.532	97.954	99.7361	99.7403	99.7396	98.9583	101.847	96.3351	97.8552
12	101.058	101.305	101.852	101.823	101.828	100.526	95.5958	99.7283	99.726

## Sheet: figure 6
		N1	N1	N2	N2
Lung		1.75	2.5	3.25	4.5
Trachea		0.5	0.5	2.5	3.5
Nasal turbinate		7.75	6.25	4.75	5.5
Brain		0.5	0.5	3	1.75
Liver		0.5	0.5	0.5	0.5
Spleen		0.5	0.5	0.5	0.5
Intestine		0.5	0.5	0.5	0.5
Heart		0.5	0.5	0.5	0.5

## Sheet: Figure S4
A/mallard/ALB/17/1991
2	3.5	0.5	1.25	0.5	0.5	1.25
4	0.5	0.5	0.5	0.5	2.5	0.5
6	0.5	0.5	0.5	0.5	0.5	0.5
A/bat/Egypt/381-OP/2017
2	0.5	0.5	0.5	0.5	0.5	0.5
4	0.5	0.5	0.5	0.5	0.5	0.5
6	0.5	0.5	0.5	0.5	0.5	0.5
A/mallard/ALB/17/1991
2	3.75	4.5	2.25	4.5	3.25	3.5
4	0.5	2.5	0.5	1.5	3.75	2.5
6	0.5	0.5	0.5	0.5	0.5	0.5
A/bat/Egypt/381-OP/2017
2	0.5	0.5	0.5	0.5	0.5	0.5
4	0.5	0.5	0.5	0.5	0.5	0.5
6	0.5	0.5	0.5	0.5	0.5	0.5

## Sheet: Table S4
Virus	Contact Group	ID#	Seroconversion (HI)
A/bat/Egypt/381OP/2017 (H9N2)	Donor	2304	160
	Donor	2306	160
	Donor	2303	160
	Direct Contact	2305	160
	Direct Contact	2300	160
	Direct Contact	2299	160
	Aerosol Contact	2298	160
	Aerosol Contact	2297	80
	Aerosol Contact	2296	80
A/mallard/ALB/17/1991 (H9N2)	Donor	2290	10
	Donor	2289	<10
	Donor	2295	20
	Direct Contact	2287	<10
	Direct Contact	2286	<10
	Direct Contact	2285	<10
	Aerosol Contact	2294	<10
	Aerosol Contact	2293	<10
	Aerosol Contact	2288	<10

[truncated: 1 more sheets: Table S5]
